# Supplementary material for: ﻿A new species of the newt genus Hypselotriton (Amphibia, Urodela, Salamandridae) from Jiangxi Province, southeastern China
Source: Zookeys. 2024 Aug 5;1208:331–46. doi: 10.3897/zookeys.1208.126092 (PMC11336389; doi:10.3897/zookeys.1208.126092)
Supplement: XML Treatment for Hypselotriton huanggangensis [file zookeys.1208.126092-treatment1.xml]

<!DOCTYPE tp:taxon-treatment
  PUBLIC "-//TaxonX//DTD Taxonomic Treatment Publishing DTD v0 20100105//EN" "tax-treatment-NSO.dtd">
<tp:taxon-treatment xmlns:tp="http://www.plazi.org/taxpub"><tp:treatment-meta><kwd-group><label>Taxon classification</label><kwd>
                <named-content content-type="kingdom">Animalia</named-content>
              </kwd><kwd>
                <named-content content-type="order">Urodela</named-content>
              </kwd><kwd>
                <named-content content-type="family">Salamandridae</named-content>
              </kwd></kwd-group><mixed-citation publication-type="journal"><person-group><name><surname>Jiang</surname><given-names>Zhihao</given-names></name><name><surname>Huang</surname><given-names>Song</given-names></name><name><surname>Fan</surname><given-names>Qiangyong</given-names></name><name><surname>Cheng</surname><given-names>Lin</given-names></name><name><surname>Gong</surname><given-names>Yanan</given-names></name><name><surname>Cui</surname><given-names>Zhangbo</given-names></name><name><surname>Zhang</surname><given-names>Tierui</given-names></name><name><surname>Lan</surname><given-names>Wenjun</given-names></name><name><surname>Zou</surname><given-names>Zhian</given-names></name><name><surname>Huang</surname><given-names>Xuanzhi</given-names></name><name><surname>Raffaëlli</surname><given-names>Jean</given-names></name><name><surname>Chen</surname><given-names>Jinmin</given-names></name></person-group><article-title>﻿A new species of the newt genus <italic><tp:taxon-name><tp:taxon-name-part taxon-name-part-type="genus" reg="Hypselotriton">Hypselotriton</tp:taxon-name-part></tp:taxon-name></italic> (<tp:taxon-name><tp:taxon-name-part taxon-name-part-type="class">Amphibia</tp:taxon-name-part></tp:taxon-name>, <tp:taxon-name><tp:taxon-name-part taxon-name-part-type="order">Urodela</tp:taxon-name-part></tp:taxon-name>, <tp:taxon-name><tp:taxon-name-part taxon-name-part-type="family">Salamandridae</tp:taxon-name-part></tp:taxon-name>) from Jiangxi Province, southeastern China</article-title><source>Zookeys</source><day>05</day><month>08</month><year>2024</year><volume>1208</volume><fpage>331</fpage><lpage>346</lpage><pub-id pub-id-type="doi">10.3897/zookeys.1208.126092</pub-id></mixed-citation></tp:treatment-meta><tp:nomenclature><label>﻿</label><tp:taxon-name>
              <object-id xmlns:xlink="http://www.w3.org/1999/xlink" content-type="arpha" xlink:type="simple">158DB4EF-DDF4-5E74-8F65-F1437DC0BE85</object-id>
              <tp:taxon-name-part taxon-name-part-type="genus" reg="Hypselotriton">Hypselotriton</tp:taxon-name-part>
              <tp:taxon-name-part taxon-name-part-type="species" reg="huanggangensis">huanggangensis</tp:taxon-name-part>
              <object-id xmlns:xlink="http://www.w3.org/1999/xlink" content-type="zoobank" xlink:type="simple">https://zoobank.org/18334E5C-BED9-47AE-A42D-FA916E7B2CC2</object-id>
            </tp:taxon-name><tp:taxon-authority>Jiang, Huang, Fan, Cheng, Raffaëlli &amp; Chen</tp:taxon-authority><tp:taxon-status xmlns:xlink="http://www.w3.org/1999/xlink" xlink:type="simple">sp. nov.</tp:taxon-status><xref ref-type="fig" rid="F3">Figs 3</xref><xref ref-type="fig" rid="F4">, 4</xref><xref ref-type="fig" rid="F5">, 5</xref></tp:nomenclature><tp:treatment-sec sec-type="type material" id="SECID0EWJAI"><title>Type material.</title><p><bold><italic>Holotype</italic>.</bold> HSA 23097, adult male from Huanggangshan Mountains (<named-content xmlns:xlink="http://www.w3.org/1999/xlink" content-type="dwc:verbatimCoordinates" xlink:type="simple"><named-content content-type="geo-json" specific-use="{&#34;type&#34;:&#34;Point&#34;,&#34;coordinates&#34;:[117.330000,28.720000]}" id="NCID0EEKAI" xlink:type="simple">28.72°N, 117.33°E</named-content></named-content>; elevation 84 m), Yanshan County, Shangrao City, Jiangxi Province, China, collected by Zhihao JIANG on 22 July 2023.</p><fig id="F3" position="float" orientation="portrait"><object-id xmlns:xlink="http://www.w3.org/1999/xlink" content-type="doi" xlink:type="simple">10.3897/zookeys.1208.126092.figure3</object-id><object-id xmlns:xlink="http://www.w3.org/1999/xlink" content-type="arpha" xlink:type="simple">346C488F-2C05-56D3-A2DA-24A8DE875DF2</object-id><label>Figure 3.</label><caption><p>Paratypes of <italic><tp:taxon-name><tp:taxon-name-part taxon-name-part-type="genus" reg="Hypselotriton">Hypselotriton</tp:taxon-name-part><tp:taxon-name-part taxon-name-part-type="species" reg="huanggangensis">huanggangensis</tp:taxon-name-part></tp:taxon-name></italic> sp. nov. (HSA23075) <bold>A</bold> dorsalateral view in life <bold>B</bold> ventral view in life <bold>C</bold> small waterhole around mountain shrubs without direct sunlight at the type locality.</p></caption><graphic xmlns:xlink="http://www.w3.org/1999/xlink" xlink:href="zookeys-1208-331_article-126092__-g003.jpg" position="float" orientation="portrait" xlink:type="simple" id="oo_1108191.jpg"><uri content-type="original_file" xlink:type="simple">https://binary.pensoft.net/fig/1108191</uri></graphic></fig><p><bold><italic>Paratypes</italic>.</bold> Six adult males: HSA23075–23076, HSA23098–23099, HSA23102–23103, and two adult females: HSA23100–23101. Same collection date and locality as the holotype.</p></tp:treatment-sec><tp:treatment-sec sec-type="etymology" id="SECID0EOLAI"><title>Etymology.</title><p>The specific name <italic><tp:taxon-name><tp:taxon-name-part taxon-name-part-type="genus" reg="Hypselotriton"/><tp:taxon-name-part taxon-name-part-type="species" reg="huanggangensis">huanggangensis</tp:taxon-name-part></tp:taxon-name></italic> refers to the type locality in the Huanggangshan Mountains. For the English common name, we suggest “Huanggangshan Fire-bellied Newt” and for the Chinese name, 黄岗山蝾螈 (huáng gǎng shān róng yuán).</p></tp:treatment-sec><tp:treatment-sec sec-type="diagnosis" id="SECID0E5LAI"><title>Diagnosis.</title><p>(1) Small body size, <abbrev xmlns:xlink="http://www.w3.org/1999/xlink" xlink:title="total length" id="ABBRID0EEMAI" xlink:type="simple">TOL</abbrev> 73.0–79.1 mm in adult males, <abbrev xmlns:xlink="http://www.w3.org/1999/xlink" xlink:title="total length" id="ABBRID0EIMAI" xlink:type="simple">TOL</abbrev> 79.6–89.4 mm in adult females; (2) obvious black patches with clear boundaries on the whole body; (3) ground color of the dorsal body tan; (4) skin rough; (5) ground color of venter bright orange; (6) vertebral ridge weak; (7) fingers and toes overlapping when forelimb and hindlimb adpressed towards each other along body; (8) parotoid gland inconspicuous; (9) postocular orange spot absent; (10) white warty glands around the eye; (11) two discontinuous longitudinal lines which consist of white warty glands from neck to lateral parts of tail (Fig. <xref ref-type="fig" rid="F6">6</xref>).</p></tp:treatment-sec><tp:treatment-sec sec-type="description" id="SECID0EQMAI"><title>Description of the holotype.</title><p>HSA 23097 (Figs <xref ref-type="fig" rid="F4">4</xref>, <xref ref-type="fig" rid="F5">5</xref>), adult male with a small, slender body (<abbrev xmlns:xlink="http://www.w3.org/1999/xlink" xlink:title="total length" id="ABBRID0E5MAI" xlink:type="simple">TOL</abbrev> 79.1 mm, <abbrev xmlns:xlink="http://www.w3.org/1999/xlink" xlink:title="snout–vent length" id="ABBRID0ECNAI" xlink:type="simple">SVL</abbrev> 47.3 mm). Head oval in dorsal view; snout truncate, projecting slightly beyond mandible; nostril small but conspicuous; tongue elongate, enlarged anteriorly, with free lateral margin; vomerine tooth patch ∧–shaped; parotoid gland inconspicuous, gill remnants absent; gular fold present; skin with fine granules, covering most parts of dorsum, venter, chin and tail; vertebral ridge weak; cloacal opening oval, slightly protruding; limbs slender, fingers and toes overlapping when forelimb and hindlimb adpressed towards each other along the body; four fingers and five toes, slender and elongated, lacking webbing; relative length of fingers I &lt; IV &lt; II &lt; III; relative length of toes I &lt; V &lt; II &lt; IV &lt; III. Tail laterally compressed, tapers posteriorly; caudal fin distinct; tail tip bluntly pointed.</p><fig id="F4" position="float" orientation="portrait"><object-id xmlns:xlink="http://www.w3.org/1999/xlink" content-type="doi" xlink:type="simple">10.3897/zookeys.1208.126092.figure4</object-id><object-id xmlns:xlink="http://www.w3.org/1999/xlink" content-type="arpha" xlink:type="simple">0AED1545-B6BF-51E5-9855-9329DEFFCA5F</object-id><label>Figure 4.</label><caption><p>Comparison of holotype of <italic><tp:taxon-name><tp:taxon-name-part taxon-name-part-type="genus" reg="Hypselotriton">Hypselotriton</tp:taxon-name-part><tp:taxon-name-part taxon-name-part-type="species" reg="huanggangensis">huanggangensis</tp:taxon-name-part></tp:taxon-name></italic> sp. nov. (left, HSA23097) and <italic><tp:taxon-name><tp:taxon-name-part taxon-name-part-type="genus" reg="Hypselotriton">Hypselotriton</tp:taxon-name-part><tp:taxon-name-part taxon-name-part-type="species" reg="fudingensis">fudingensis</tp:taxon-name-part></tp:taxon-name></italic> (right, HSA23108) in life <bold>A</bold> dorsal view <bold>B</bold> ventral view, 1, 5 obvious black patches, 2 weak vertebral ridge, 3 small spots, 4 conspicuous vertebral ridge, 6 bright orange venter without dark blotches.</p></caption><graphic xmlns:xlink="http://www.w3.org/1999/xlink" xlink:href="zookeys-1208-331_article-126092__-g004.jpg" position="float" orientation="portrait" xlink:type="simple" id="oo_1108192.jpg"><uri content-type="original_file" xlink:type="simple">https://binary.pensoft.net/fig/1108192</uri></graphic></fig><fig id="F5" position="float" orientation="portrait"><object-id xmlns:xlink="http://www.w3.org/1999/xlink" content-type="doi" xlink:type="simple">10.3897/zookeys.1208.126092.figure5</object-id><object-id xmlns:xlink="http://www.w3.org/1999/xlink" content-type="arpha" xlink:type="simple">B1F905B5-DD0C-5C30-AA88-2FA9FA522F32</object-id><label>Figure 5.</label><caption><p>Comparison of holotype of <italic><tp:taxon-name><tp:taxon-name-part taxon-name-part-type="genus" reg="Hypselotriton">Hypselotriton</tp:taxon-name-part><tp:taxon-name-part taxon-name-part-type="species" reg="huanggangensis">huanggangensis</tp:taxon-name-part></tp:taxon-name></italic> sp. nov. (left, HSA23097) and <italic><tp:taxon-name><tp:taxon-name-part taxon-name-part-type="genus" reg="Hypselotriton">Hypselotriton</tp:taxon-name-part><tp:taxon-name-part taxon-name-part-type="species" reg="fudingensis">fudingensis</tp:taxon-name-part></tp:taxon-name></italic> (right, HSA23104) in preservative <bold>A</bold> dorsal views <bold>B</bold> ventral views, 1–6 same as in Fig. <xref ref-type="fig" rid="F4">4</xref>.</p></caption><graphic xmlns:xlink="http://www.w3.org/1999/xlink" xlink:href="zookeys-1208-331_article-126092__-g005.jpg" position="float" orientation="portrait" xlink:type="simple" id="oo_1108193.jpg"><uri content-type="original_file" xlink:type="simple">https://binary.pensoft.net/fig/1108193</uri></graphic></fig><fig id="F6" position="float" orientation="portrait"><object-id xmlns:xlink="http://www.w3.org/1999/xlink" content-type="doi" xlink:type="simple">10.3897/zookeys.1208.126092.figure6</object-id><object-id xmlns:xlink="http://www.w3.org/1999/xlink" content-type="arpha" xlink:type="simple">DD5BC876-314A-58EE-BF3B-B8A72FF50E3B</object-id><label>Figure 6.</label><caption><p>Two discontinuous longitudinal lines which consist of white warty glands from neck to lateral parts of tail (<italic><tp:taxon-name><tp:taxon-name-part taxon-name-part-type="genus" reg="Hypselotriton">Hypselotriton</tp:taxon-name-part><tp:taxon-name-part taxon-name-part-type="species" reg="huanggangensis">huanggangensis</tp:taxon-name-part></tp:taxon-name></italic> sp. nov., HSA23099) in life.</p></caption><graphic xmlns:xlink="http://www.w3.org/1999/xlink" xlink:href="zookeys-1208-331_article-126092__-g006.jpg" position="float" orientation="portrait" xlink:type="simple" id="oo_1108194.jpg"><uri content-type="original_file" xlink:type="simple">https://binary.pensoft.net/fig/1108194</uri></graphic></fig></tp:treatment-sec><tp:treatment-sec sec-type="Coloration of the holotype" id="SECID0EQQAI"><title>Coloration of the holotype.</title><p>In life, obvious black patches with clear boundaries on the whole body; ground color of the dorsal body tan; ground color of venter bright orange; white warty glands from the lateral part of head to tail; axilla, cloacal opening, and venter of tail bright orange. In preservative after six months (Fig. <xref ref-type="fig" rid="F5">5</xref>), dorsum, flanks, and limbs slightly darker. All orange coloration of venter fades to creamy white.</p><table-wrap id="T4" position="float" orientation="portrait"><label>Table 4.</label><caption><p>Test for differences between <italic><tp:taxon-name><tp:taxon-name-part taxon-name-part-type="genus" reg="Hypselotriton">H.</tp:taxon-name-part><tp:taxon-name-part taxon-name-part-type="species" reg="huanggangensis">huanggangensis</tp:taxon-name-part></tp:taxon-name></italic> sp. nov. and <italic><tp:taxon-name><tp:taxon-name-part taxon-name-part-type="genus" reg="Hypselotriton">H.</tp:taxon-name-part><tp:taxon-name-part taxon-name-part-type="species" reg="fudingensis">fudingensis</tp:taxon-name-part></tp:taxon-name></italic> using <abbrev xmlns:xlink="http://www.w3.org/1999/xlink" xlink:title="Analysis of Covariance" id="ABBRID0EZRAI" xlink:type="simple">ANCOVA</abbrev> (<abbrev xmlns:xlink="http://www.w3.org/1999/xlink" xlink:title="snout–vent length" id="ABBRID0E4RAI" xlink:type="simple">SVL</abbrev> as covariate).</p></caption><table id="TID0EZICI" rules="all"><tbody><tr><th rowspan="1" colspan="1">Variable</th><th rowspan="1" colspan="1">Males</th><th rowspan="1" colspan="1">Females</th></tr><tr><td rowspan="1" colspan="3">Total length (<abbrev xmlns:xlink="http://www.w3.org/1999/xlink" xlink:title="total length" id="ABBRID0EUSAI" xlink:type="simple">TOL</abbrev>)</td></tr><tr><td rowspan="1" colspan="1">
                      <italic>F</italic>
                    </td><td rowspan="1" colspan="1">6.78</td><td rowspan="1" colspan="1">12.17</td></tr><tr><td rowspan="1" colspan="1">
                      <italic>P</italic>
                    </td><td rowspan="1" colspan="1">0.052</td><td rowspan="1" colspan="1">0.008</td></tr><tr><td rowspan="1" colspan="3">Tail length (<abbrev xmlns:xlink="http://www.w3.org/1999/xlink" xlink:title="tail length" id="ABBRID0EXTAI" xlink:type="simple">TAL</abbrev>)</td></tr><tr><td rowspan="1" colspan="1">
                      <italic>F</italic>
                    </td><td rowspan="1" colspan="1">1.09</td><td rowspan="1" colspan="1">2.27</td></tr><tr><td rowspan="1" colspan="1">
                      <italic>P</italic>
                    </td><td rowspan="1" colspan="1">0.419</td><td rowspan="1" colspan="1">0.185</td></tr><tr><td rowspan="1" colspan="3">Maximum tail depth (<abbrev xmlns:xlink="http://www.w3.org/1999/xlink" xlink:title="maximum tail depth" id="ABBRID0E1UAI" xlink:type="simple">TAD</abbrev>)</td></tr><tr><td rowspan="1" colspan="1">
                      <italic>F</italic>
                    </td><td rowspan="1" colspan="1">12.34</td><td rowspan="1" colspan="1">15.48</td></tr><tr><td rowspan="1" colspan="1">
                      <italic>P</italic>
                    </td><td rowspan="1" colspan="1">0.019</td><td rowspan="1" colspan="1">0.004</td></tr><tr><td rowspan="1" colspan="3">Head length (<abbrev xmlns:xlink="http://www.w3.org/1999/xlink" xlink:title="head length" id="ABBRID0E4VAI" xlink:type="simple">HL</abbrev>)</td></tr><tr><td rowspan="1" colspan="1">
                      <italic>F</italic>
                    </td><td rowspan="1" colspan="1">8.76</td><td rowspan="1" colspan="1">9.66</td></tr><tr><td rowspan="1" colspan="1">
                      <italic>P</italic>
                    </td><td rowspan="1" colspan="1">0.035</td><td rowspan="1" colspan="1">0.013</td></tr><tr><td rowspan="1" colspan="3">Maximum head width (<abbrev xmlns:xlink="http://www.w3.org/1999/xlink" xlink:title="maximum head width" id="ABBRID0EAXAI" xlink:type="simple">HW</abbrev>)</td></tr><tr><td rowspan="1" colspan="1">
                      <italic>F</italic>
                    </td><td rowspan="1" colspan="1">3.77</td><td rowspan="1" colspan="1">16.71</td></tr><tr><td rowspan="1" colspan="1">
                      <italic>P</italic>
                    </td><td rowspan="1" colspan="1">O.120</td><td rowspan="1" colspan="1">0.004</td></tr><tr><td rowspan="1" colspan="3">Snout length (<abbrev xmlns:xlink="http://www.w3.org/1999/xlink" xlink:title="snout length" id="ABBRID0EDYAI" xlink:type="simple">SL</abbrev>)</td></tr><tr><td rowspan="1" colspan="1">
                      <italic>F</italic>
                    </td><td rowspan="1" colspan="1">1.18</td><td rowspan="1" colspan="1">1.23</td></tr><tr><td rowspan="1" colspan="1">
                      <italic>P</italic>
                    </td><td rowspan="1" colspan="1">0.395</td><td rowspan="1" colspan="1">0.357</td></tr><tr><td rowspan="1" colspan="3">Eye diameter (<abbrev xmlns:xlink="http://www.w3.org/1999/xlink" xlink:title="eye diameter" id="ABBRID0EGZAI" xlink:type="simple">ED</abbrev>)</td></tr><tr><td rowspan="1" colspan="1">
                      <italic>F</italic>
                    </td><td rowspan="1" colspan="1">12.00</td><td rowspan="1" colspan="1">1.91</td></tr><tr><td rowspan="1" colspan="1">
                      <italic>P</italic>
                    </td><td rowspan="1" colspan="1">0.020</td><td rowspan="1" colspan="1">0.228</td></tr><tr><td rowspan="1" colspan="3">Interorbital distance (<abbrev xmlns:xlink="http://www.w3.org/1999/xlink" xlink:title="interorbital distance" id="ABBRID0EJ1AI" xlink:type="simple">IOD</abbrev>)</td></tr><tr><td rowspan="1" colspan="1">
                      <italic>F</italic>
                    </td><td rowspan="1" colspan="1">1.20</td><td rowspan="1" colspan="1">1.48</td></tr><tr><td rowspan="1" colspan="1">
                      <italic>P</italic>
                    </td><td rowspan="1" colspan="1">0.390</td><td rowspan="1" colspan="1">0.301</td></tr><tr><td rowspan="1" colspan="3">Eye–nostril length (<abbrev xmlns:xlink="http://www.w3.org/1999/xlink" xlink:title="eye–nostril length" id="ABBRID0EM2AI" xlink:type="simple">EN</abbrev>)</td></tr><tr><td rowspan="1" colspan="1">
                      <italic>F</italic>
                    </td><td rowspan="1" colspan="1">0.03</td><td rowspan="1" colspan="1">0.38</td></tr><tr><td rowspan="1" colspan="1">
                      <italic>P</italic>
                    </td><td rowspan="1" colspan="1">0.967</td><td rowspan="1" colspan="1">0.700</td></tr><tr><td rowspan="1" colspan="3">Internasal distance (<abbrev xmlns:xlink="http://www.w3.org/1999/xlink" xlink:title="internasal distance" id="ABBRID0EP3AI" xlink:type="simple">IND</abbrev>)</td></tr><tr><td rowspan="1" colspan="1">
                      <italic>F</italic>
                    </td><td rowspan="1" colspan="1">5.91</td><td rowspan="1" colspan="1">0.189</td></tr><tr><td rowspan="1" colspan="1">
                      <italic>P</italic>
                    </td><td rowspan="1" colspan="1">0.064</td><td rowspan="1" colspan="1">0.833</td></tr><tr><td rowspan="1" colspan="3">Axilla–groin length (<abbrev xmlns:xlink="http://www.w3.org/1999/xlink" xlink:title="axilla–groin length" id="ABBRID0ES4AI" xlink:type="simple">AG</abbrev>)</td></tr><tr><td rowspan="1" colspan="1">
                      <italic>F</italic>
                    </td><td rowspan="1" colspan="1">76.89</td><td rowspan="1" colspan="1">9.38</td></tr><tr><td rowspan="1" colspan="1">
                      <italic>P</italic>
                    </td><td rowspan="1" colspan="1">0.010</td><td rowspan="1" colspan="1">0.014</td></tr><tr><td rowspan="1" colspan="3">Forelimb length (<abbrev xmlns:xlink="http://www.w3.org/1999/xlink" xlink:title="forelimb length" id="ABBRID0EV5AI" xlink:type="simple">FLL</abbrev>)</td></tr><tr><td rowspan="1" colspan="1">
                      <italic>F</italic>
                    </td><td rowspan="1" colspan="1">0.07</td><td rowspan="1" colspan="1">8.86</td></tr><tr><td rowspan="1" colspan="1">
                      <italic>P</italic>
                    </td><td rowspan="1" colspan="1">0.938</td><td rowspan="1" colspan="1">0.016</td></tr><tr><td rowspan="1" colspan="3">Hindlimb length (<abbrev xmlns:xlink="http://www.w3.org/1999/xlink" xlink:title="hindlimb length" id="ABBRID0EY6AI" xlink:type="simple">HLL</abbrev>)</td></tr><tr><td rowspan="1" colspan="1">
                      <italic>F</italic>
                    </td><td rowspan="1" colspan="1">1.48</td><td rowspan="1" colspan="1">5.65</td></tr><tr><td rowspan="1" colspan="1">
                      <italic>P</italic>
                    </td><td rowspan="1" colspan="1">0.330</td><td rowspan="1" colspan="1">0.042</td></tr></tbody></table></table-wrap></tp:treatment-sec><tp:treatment-sec sec-type="variation" id="SECID0EWABI"><title>Variation.</title><p>Linear measurements are summarized in Table <xref ref-type="table" rid="T2">2</xref>. Females (<abbrev xmlns:xlink="http://www.w3.org/1999/xlink" xlink:title="total length" id="ABBRID0EABBI" xlink:type="simple">TOL</abbrev> 79.6–89.4 mm) are distinctly larger than males (<abbrev xmlns:xlink="http://www.w3.org/1999/xlink" xlink:title="total length" id="ABBRID0EEBBI" xlink:type="simple">TOL</abbrev> 73.0–79.1 mm). All paratypes resemble the holotype except that the cloaca is wider and more swollen in males than in females, the irregular bright-orange patches on ventral surface occupy more surface in females than in males, and the gular fold absent in some individuals.</p></tp:treatment-sec><tp:treatment-sec sec-type="comparisons" id="SECID0EIBBI"><title>Comparisons.</title><p><italic><tp:taxon-name><tp:taxon-name-part taxon-name-part-type="genus" reg="Hypselotriton">Hypselotriton</tp:taxon-name-part><tp:taxon-name-part taxon-name-part-type="species" reg="huanggangensis">huanggangensis</tp:taxon-name-part></tp:taxon-name></italic> sp. nov. is phylogenetically close to <italic><tp:taxon-name><tp:taxon-name-part taxon-name-part-type="genus" reg="Hypselotriton">H.</tp:taxon-name-part><tp:taxon-name-part taxon-name-part-type="species" reg="fudingensis">fudingensis</tp:taxon-name-part></tp:taxon-name></italic>, which is distributed in northeastern Fujian. However, <italic><tp:taxon-name><tp:taxon-name-part taxon-name-part-type="genus" reg="Hypselotriton">H.</tp:taxon-name-part><tp:taxon-name-part taxon-name-part-type="species" reg="huanggangensis">huanggangensis</tp:taxon-name-part></tp:taxon-name></italic> sp. nov. differs from <italic><tp:taxon-name><tp:taxon-name-part taxon-name-part-type="genus" reg="Hypselotriton">H.</tp:taxon-name-part><tp:taxon-name-part taxon-name-part-type="species" reg="fudingensis">fudingensis</tp:taxon-name-part></tp:taxon-name></italic> by its weak vertebral ridge (vs vertebral ridge conspicuous), dorsal black patches (vs small or no spots on dorsum), and ventral black patches (vs venter bright orange without dark blotches).</p><p>In addition, <italic><tp:taxon-name><tp:taxon-name-part taxon-name-part-type="genus" reg="Hypselotriton">H.</tp:taxon-name-part><tp:taxon-name-part taxon-name-part-type="species" reg="huanggangensis">huanggangensis</tp:taxon-name-part></tp:taxon-name></italic> sp. nov. further differs from the remaining congeners.</p><p><italic><tp:taxon-name><tp:taxon-name-part taxon-name-part-type="genus" reg="Hypselotriton">Hypselotriton</tp:taxon-name-part><tp:taxon-name-part taxon-name-part-type="species" reg="huanggangensis">huanggangensis</tp:taxon-name-part></tp:taxon-name></italic> sp. nov. differs from <italic><tp:taxon-name><tp:taxon-name-part taxon-name-part-type="genus" reg="Hypselotriton">H.</tp:taxon-name-part><tp:taxon-name-part taxon-name-part-type="species" reg="orphicus">orphicus</tp:taxon-name-part></tp:taxon-name></italic> by its weak vertebral ridge (vs slightly bulged) and obvious black patches with clear boundaries on the whole body (vs small or moderate dorsal blackish dots in <italic><tp:taxon-name><tp:taxon-name-part taxon-name-part-type="genus" reg="Hypselotriton">H.</tp:taxon-name-part><tp:taxon-name-part taxon-name-part-type="species" reg="orphicus">orphicus</tp:taxon-name-part></tp:taxon-name></italic>).</p><p><italic><tp:taxon-name><tp:taxon-name-part taxon-name-part-type="genus" reg="Hypselotriton">Hypselotriton</tp:taxon-name-part><tp:taxon-name-part taxon-name-part-type="species" reg="huanggangensis">huanggangensis</tp:taxon-name-part></tp:taxon-name></italic> sp. nov. differs from <italic><tp:taxon-name><tp:taxon-name-part taxon-name-part-type="genus" reg="Hypselotriton">H.</tp:taxon-name-part><tp:taxon-name-part taxon-name-part-type="species" reg="orientalis">orientalis</tp:taxon-name-part></tp:taxon-name></italic> by its parotoid gland inconspicuous (vs conspicuous) and the presence of obvious black patches with clear boundaries on the dorsum (vs absent in <italic><tp:taxon-name><tp:taxon-name-part taxon-name-part-type="genus" reg="Hypselotriton">H.</tp:taxon-name-part><tp:taxon-name-part taxon-name-part-type="species" reg="orientalis">orientalis</tp:taxon-name-part></tp:taxon-name></italic>).</p><p><italic><tp:taxon-name><tp:taxon-name-part taxon-name-part-type="genus" reg="Hypselotriton">Hypselotriton</tp:taxon-name-part><tp:taxon-name-part taxon-name-part-type="species" reg="huanggangensis">huanggangensis</tp:taxon-name-part></tp:taxon-name></italic> sp. nov. differs from <italic><tp:taxon-name><tp:taxon-name-part taxon-name-part-type="genus" reg="Hypselotriton">H.</tp:taxon-name-part><tp:taxon-name-part taxon-name-part-type="species" reg="glaucus">glaucus</tp:taxon-name-part></tp:taxon-name></italic> by its obvious black patches with clear boundaries on the whole body (vs dorsum, flanks, limbs, and upper side of tail with irregular obscure greyish blue patches in <italic><tp:taxon-name><tp:taxon-name-part taxon-name-part-type="genus" reg="Hypselotriton">H.</tp:taxon-name-part><tp:taxon-name-part taxon-name-part-type="species" reg="glaucus">glaucus</tp:taxon-name-part></tp:taxon-name></italic>).</p><p><italic><tp:taxon-name><tp:taxon-name-part taxon-name-part-type="genus" reg="Hypselotriton">Hypselotriton</tp:taxon-name-part><tp:taxon-name-part taxon-name-part-type="species" reg="huanggangensis">huanggangensis</tp:taxon-name-part></tp:taxon-name></italic> sp. nov. differs from <italic><tp:taxon-name><tp:taxon-name-part taxon-name-part-type="genus" reg="Hypselotriton">H.</tp:taxon-name-part><tp:taxon-name-part taxon-name-part-type="species" reg="jiaoren">jiaoren</tp:taxon-name-part></tp:taxon-name></italic> by its rough skin (vs smooth), and obvious black patches with clear boundaries on the whole body (vs dorsum, flanks, limbs, and upper side of tail uniformly dark brown in <italic><tp:taxon-name><tp:taxon-name-part taxon-name-part-type="genus" reg="Hypselotriton">H.</tp:taxon-name-part><tp:taxon-name-part taxon-name-part-type="species" reg="jiaoren">jiaoren</tp:taxon-name-part></tp:taxon-name></italic>).</p><p><italic><tp:taxon-name><tp:taxon-name-part taxon-name-part-type="genus" reg="Hypselotriton">Hypselotriton</tp:taxon-name-part><tp:taxon-name-part taxon-name-part-type="species" reg="huanggangensis">huanggangensis</tp:taxon-name-part></tp:taxon-name></italic> sp. nov. differs from <italic><tp:taxon-name><tp:taxon-name-part taxon-name-part-type="genus" reg="Hypselotriton">H.</tp:taxon-name-part><tp:taxon-name-part taxon-name-part-type="species" reg="maguae">maguae</tp:taxon-name-part></tp:taxon-name></italic> by having its fingers and toes overlapping when forelimbs and hindlimbs are adpressed (vs forelimbs and hindlimbs not meeting when adpressed towards each other along body), and obvious black patches with clear boundaries on the whole body (vs dorsum, flanks, limbs, and upper side of tail uniformly dark brown in <italic><tp:taxon-name><tp:taxon-name-part taxon-name-part-type="genus" reg="Hypselotriton">H.</tp:taxon-name-part><tp:taxon-name-part taxon-name-part-type="species" reg="maguae">maguae</tp:taxon-name-part></tp:taxon-name></italic>).</p><p><italic><tp:taxon-name><tp:taxon-name-part taxon-name-part-type="genus" reg="Hypselotriton">Hypselotriton</tp:taxon-name-part><tp:taxon-name-part taxon-name-part-type="species" reg="huanggangensis">huanggangensis</tp:taxon-name-part></tp:taxon-name></italic> sp. nov. can be distinctly distinguished from <italic><tp:taxon-name><tp:taxon-name-part taxon-name-part-type="genus" reg="Hypselotriton">H.</tp:taxon-name-part><tp:taxon-name-part taxon-name-part-type="species" reg="wolterstorffi">wolterstorffi</tp:taxon-name-part></tp:taxon-name></italic>, <italic><tp:taxon-name><tp:taxon-name-part taxon-name-part-type="genus" reg="Hypselotriton">H.</tp:taxon-name-part><tp:taxon-name-part taxon-name-part-type="species" reg="cyanurus">cyanurus</tp:taxon-name-part></tp:taxon-name></italic>, <italic><tp:taxon-name><tp:taxon-name-part taxon-name-part-type="genus" reg="Hypselotriton">H.</tp:taxon-name-part><tp:taxon-name-part taxon-name-part-type="species" reg="chenggongensis">chenggongensis</tp:taxon-name-part></tp:taxon-name></italic> and <italic><tp:taxon-name><tp:taxon-name-part taxon-name-part-type="genus" reg="Hypselotriton">H.</tp:taxon-name-part><tp:taxon-name-part taxon-name-part-type="species" reg="yunnanensis">yunnanensis</tp:taxon-name-part></tp:taxon-name></italic> by its absent postocular orange spot (vs present).</p></tp:treatment-sec><tp:treatment-sec sec-type="distribution" id="SECID0EPKBI"><title>Distribution and habitat.</title><p><italic><tp:taxon-name><tp:taxon-name-part taxon-name-part-type="genus" reg="Hypselotriton">Hypselotriton</tp:taxon-name-part><tp:taxon-name-part taxon-name-part-type="species" reg="huanggangensis">huanggangensis</tp:taxon-name-part></tp:taxon-name></italic> sp. nov. is currently known only from the type locality on the western side of the Wuyishan Mountains in northeastern Jiangxi. Newts were found in a small waterhole around mountain shrubs without direct sunlight, at 84 m a.s.l. All individuals were observed in July, September, and February.</p></tp:treatment-sec><tp:treatment-sec><!--Section generated to contain objects referenced in tp:taxon-treatment.--><table-wrap id="T2" position="float" orientation="portrait"><label>Table 2.</label><caption><p>Morphometric comparisons based on the morphometric measurements (in mm) of <italic><tp:taxon-name><tp:taxon-name-part taxon-name-part-type="genus" reg="Hypselotriton">Hypselotriton</tp:taxon-name-part><tp:taxon-name-part taxon-name-part-type="species" reg="huanggangensis">huanggangensis</tp:taxon-name-part></tp:taxon-name></italic> sp. nov. and <italic><tp:taxon-name><tp:taxon-name-part taxon-name-part-type="genus" reg="Hypselotriton">H.</tp:taxon-name-part><tp:taxon-name-part taxon-name-part-type="species" reg="fudingensis">fudingensis</tp:taxon-name-part></tp:taxon-name></italic>. * <italic>p</italic>-values &lt; 0.05, ** <italic>p</italic>-values &lt; 0.01.</p></caption><table id="TID0ETBBI" rules="all"><tbody><tr><th rowspan="2" colspan="1"/><th rowspan="1" colspan="1">Holotype</th><th rowspan="1" colspan="2"><italic><tp:taxon-name><tp:taxon-name-part taxon-name-part-type="genus" reg="Hypselotriton">H.</tp:taxon-name-part><tp:taxon-name-part taxon-name-part-type="species" reg="huanggangensis">huanggangensis</tp:taxon-name-part></tp:taxon-name></italic> sp. nov.</th><th rowspan="1" colspan="2">
                <italic>
                  <tp:taxon-name><tp:taxon-name-part taxon-name-part-type="genus" reg="Hypselotriton">H.</tp:taxon-name-part><tp:taxon-name-part taxon-name-part-type="species" reg="fudingensis">fudingensis</tp:taxon-name-part></tp:taxon-name>
                </italic>
              </th><th rowspan="1" colspan="2"><italic>P</italic>-values</th></tr><tr><th rowspan="1" colspan="1">HSR23097</th><th rowspan="1" colspan="1">Male (<italic>n</italic> = 5)</th><th rowspan="1" colspan="1">Female (<italic>n</italic> = 2)</th><th rowspan="1" colspan="1">Male (<italic>n</italic> = 2)</th><th rowspan="1" colspan="1">Female (<italic>n</italic> = 7)</th><th rowspan="1" colspan="1">Males</th><th rowspan="1" colspan="1">Females</th></tr><tr><td rowspan="1" colspan="1">
                <abbrev xmlns:xlink="http://www.w3.org/1999/xlink" xlink:title="total length" id="ABBRID0EGGBG" xlink:type="simple">TOL</abbrev>
              </td><td rowspan="1" colspan="1">75.14</td><td rowspan="1" colspan="1">73.0–79.1 (74.8±2.5)</td><td rowspan="1" colspan="1">79.6–89.4</td><td rowspan="1" colspan="1">69.4–77.7</td><td rowspan="1" colspan="1">81.1–101.0 (90.8±6.6)</td><td rowspan="1" colspan="1">0.691</td><td rowspan="1" colspan="1">0.277</td></tr><tr><td rowspan="1" colspan="1">
                <abbrev xmlns:xlink="http://www.w3.org/1999/xlink" xlink:title="snout–vent length" id="ABBRID0EEHBG" xlink:type="simple">SVL</abbrev>
              </td><td rowspan="1" colspan="1">45.62</td><td rowspan="1" colspan="1">42.9–47.3 (44.9±1.7)</td><td rowspan="1" colspan="1">44.4–51.1</td><td rowspan="1" colspan="1">42.9–45.8</td><td rowspan="1" colspan="1">46.5–54.5 (51.0±3.3)</td><td rowspan="1" colspan="1">0.754</td><td rowspan="1" colspan="1">0.314</td></tr><tr><td rowspan="1" colspan="1">
                <abbrev xmlns:xlink="http://www.w3.org/1999/xlink" xlink:title="tail length" id="ABBRID0ECIBG" xlink:type="simple">TAL</abbrev>
              </td><td rowspan="1" colspan="1">30.35</td><td rowspan="1" colspan="1">29.0–33.0 (30.8±1.5)</td><td rowspan="1" colspan="1">36.1–38.7</td><td rowspan="1" colspan="1">28.8–31.6</td><td rowspan="1" colspan="1">36.1–49.0 (40.7±4.4)</td><td rowspan="1" colspan="1">0.669</td><td rowspan="1" colspan="1">0.263</td></tr><tr><td rowspan="1" colspan="1">
                <abbrev xmlns:xlink="http://www.w3.org/1999/xlink" xlink:title="maximum tail depth" id="ABBRID0EAJBG" xlink:type="simple">TAD</abbrev>
              </td><td rowspan="1" colspan="1">7.08</td><td rowspan="1" colspan="1">6.7–7.4 (7.0±0.3)</td><td rowspan="1" colspan="1">7.4–8.4</td><td rowspan="1" colspan="1">5.1–6.2</td><td rowspan="1" colspan="1">5.5–7.4 (6.4±0.6)</td><td rowspan="1" colspan="1">0.224</td><td rowspan="1" colspan="1">0.045*</td></tr><tr><td rowspan="1" colspan="1">
                <abbrev xmlns:xlink="http://www.w3.org/1999/xlink" xlink:title="head length" id="ABBRID0E5JBG" xlink:type="simple">HL</abbrev>
              </td><td rowspan="1" colspan="1">13.6</td><td rowspan="1" colspan="1">12.6–13.6 (13.0±0.4)</td><td rowspan="1" colspan="1">12.0–14.4</td><td rowspan="1" colspan="1">11.7–12.5</td><td rowspan="1" colspan="1">13.2–15.5 (14.1±0.7)</td><td rowspan="1" colspan="1">0.040*</td><td rowspan="1" colspan="1">0.298</td></tr><tr><td rowspan="1" colspan="1">
                <abbrev xmlns:xlink="http://www.w3.org/1999/xlink" xlink:title="maximum head width" id="ABBRID0E3KBG" xlink:type="simple">HW</abbrev>
              </td><td rowspan="1" colspan="1">9.16</td><td rowspan="1" colspan="1">8.7–9.5 (9.1±0.3)</td><td rowspan="1" colspan="1">9.0–10.4</td><td rowspan="1" colspan="1">8.3–8.8</td><td rowspan="1" colspan="1">8.9–10.5 (9.8±0.5)</td><td rowspan="1" colspan="1">0.084</td><td rowspan="1" colspan="1">0.878</td></tr><tr><td rowspan="1" colspan="1">
                <abbrev xmlns:xlink="http://www.w3.org/1999/xlink" xlink:title="snout length" id="ABBRID0E1LBG" xlink:type="simple">SL</abbrev>
              </td><td rowspan="1" colspan="1">3.98</td><td rowspan="1" colspan="1">4.0–4.4 (4.2±0.2)</td><td rowspan="1" colspan="1">3.5–4.6</td><td rowspan="1" colspan="1">4.2–4.4</td><td rowspan="1" colspan="1">4.1–4.9 (4.4±0.3)</td><td rowspan="1" colspan="1">0.472</td><td rowspan="1" colspan="1">0.645</td></tr><tr><td rowspan="1" colspan="1">
                <abbrev xmlns:xlink="http://www.w3.org/1999/xlink" xlink:title="eye diameter" id="ABBRID0EYMBG" xlink:type="simple">ED</abbrev>
              </td><td rowspan="1" colspan="1">3.63</td><td rowspan="1" colspan="1">3.5–3.7 (3.6±0.1)</td><td rowspan="1" colspan="1">3.7–4.3</td><td rowspan="1" colspan="1">3.2–3.3</td><td rowspan="1" colspan="1">3.1–4.0 (3.5±0.3)</td><td rowspan="1" colspan="1">0.003**</td><td rowspan="1" colspan="1">0.202</td></tr><tr><td rowspan="1" colspan="1">
                <abbrev xmlns:xlink="http://www.w3.org/1999/xlink" xlink:title="interorbital distance" id="ABBRID0EWNBG" xlink:type="simple">IOD</abbrev>
              </td><td rowspan="1" colspan="1">5.37</td><td rowspan="1" colspan="1">5.0–5.4 (5.3±0.2)</td><td rowspan="1" colspan="1">4.9–5.2</td><td rowspan="1" colspan="1">4.4–5.3</td><td rowspan="1" colspan="1">4.8–5.8 (5.4±0.3)</td><td rowspan="1" colspan="1">0.507</td><td rowspan="1" colspan="1">0.333</td></tr><tr><td rowspan="1" colspan="1">
                <abbrev xmlns:xlink="http://www.w3.org/1999/xlink" xlink:title="eye–nostril length" id="ABBRID0EUOBG" xlink:type="simple">EN</abbrev>
              </td><td rowspan="1" colspan="1">2.86</td><td rowspan="1" colspan="1">2.9–3.2 (3.0±0.1)</td><td rowspan="1" colspan="1">2.6–3.5</td><td rowspan="1" colspan="1">2.9–3.1</td><td rowspan="1" colspan="1">2.6–3.3 (3.1±0.2)</td><td rowspan="1" colspan="1">0.809</td><td rowspan="1" colspan="1">0.914</td></tr><tr><td rowspan="1" colspan="1">
                <abbrev xmlns:xlink="http://www.w3.org/1999/xlink" xlink:title="internasal distance" id="ABBRID0ESPBG" xlink:type="simple">IND</abbrev>
              </td><td rowspan="1" colspan="1">2.77</td><td rowspan="1" colspan="1">2.4–2.8 (2.5±0.2)</td><td rowspan="1" colspan="1">2.6–2.9</td><td rowspan="1" colspan="1">1.9–2.1</td><td rowspan="1" colspan="1">1.9–3.8 (2.5±0.6)</td><td rowspan="1" colspan="1">0.021*</td><td rowspan="1" colspan="1">0.668</td></tr><tr><td rowspan="1" colspan="1">
                <abbrev xmlns:xlink="http://www.w3.org/1999/xlink" xlink:title="axilla–groin length" id="ABBRID0EQQBG" xlink:type="simple">AG</abbrev>
              </td><td rowspan="1" colspan="1">20.19</td><td rowspan="1" colspan="1">18.4–21.4 (19.8±1.1)</td><td rowspan="1" colspan="1">21.5–24.5</td><td rowspan="1" colspan="1">18.2–19.7</td><td rowspan="1" colspan="1">20.8–26.1 (24.2±1.9)</td><td rowspan="1" colspan="1">0.386</td><td rowspan="1" colspan="1">0.659</td></tr><tr><td rowspan="1" colspan="1">
                <abbrev xmlns:xlink="http://www.w3.org/1999/xlink" xlink:title="forelimb length" id="ABBRID0EORBG" xlink:type="simple">FLL</abbrev>
              </td><td rowspan="1" colspan="1">12.28</td><td rowspan="1" colspan="1">12.3–14.5 (13.4±1.0)</td><td rowspan="1" colspan="1">13.6–15.2</td><td rowspan="1" colspan="1">12.9–14.2</td><td rowspan="1" colspan="1">13.3–15.2 (14.2±0.8)</td><td rowspan="1" colspan="1">0.807</td><td rowspan="1" colspan="1">0.780</td></tr><tr><td rowspan="1" colspan="1">
                <abbrev xmlns:xlink="http://www.w3.org/1999/xlink" xlink:title="hindlimb length" id="ABBRID0EMSBG" xlink:type="simple">HLL</abbrev>
              </td><td rowspan="1" colspan="1">13.95</td><td rowspan="1" colspan="1">14.0–16.2 (15.0±1.0)</td><td rowspan="1" colspan="1">13.8–17.2</td><td rowspan="1" colspan="1">14.0–14.4</td><td rowspan="1" colspan="1">13.5–16.3 (14.9±1.1)</td><td rowspan="1" colspan="1">0.188</td><td rowspan="1" colspan="1">0.878</td></tr></tbody></table></table-wrap></tp:treatment-sec></tp:taxon-treatment>
